# Supplementary material for: Stromal ColXα1 expression correlates with tumor-infiltrating lymphocytes and predicts adjuvant therapy outcome in ER-positive/HER2-positive breast cancer
Source: BMC Cancer. 2019 Nov 1;19:1036. doi: 10.1186/s12885-019-6134-y (PMC6825361; doi:10.1186/s12885-019-6134-y)
Supplement: Supplementary file 1 — Table S1. Raw data for all cases in this study All data generated or analyzed during this study were included and de-identified (XLSX 26 kb) [file 12885_2019_6134_MOESM1_ESM.xlsx]

## Sheet: Sheet1
Case	age	age65	clinical stage	grade	er	pr	her2	Ki67	colx10 IHC	stroma Score	tls %	tls4	survival month	survival month since disease recur	recurrent number	nondisease sur	vital	vital number	lateral	histology	Tumor foci	LVI	node	node stage	node number	SLNvsAD
1	1	1	2	3	2	2	2	80	1	3	90	3	7	0	0	7	Alive	0	1	1	1	1	3	1		SLN
2	3	2	4	3	2	1	2	30	1	2	60	3	64	8	1	56	Alive	0	1	1	1	1				x
3	1	1	1	3	2	2	2	10	3	3	30	2	2	0	0	2	Alive	0	2	1	1					x
4	2	2	1	3	2	1	2	20	2	3	30	2	42	0	0	42	Alive	0	1	1	1	1				x
5	3	2	1	2	2	2	2	x	1	3	20	2	69	0	0	69	Alive	0	1	1	1	0	0	0		x
6	1	1	4	3	2	1	2	60	0	2	10	1	81	0	0	81	Alive	0	1	1	1	0	3	1	14	AD
7	3	2	1	3	2	2	2	70	0	2	20	2	55	0	0	55	Alive	0	1	1	1	0	3	1	14	AD
8	1	1	1	3	2	2	2	x	2	2	50	3	75	0	0	75	Alive	0	1	1	1	0				x
9	3	2	1	2	2	2	2	30	1	2	50	3	32	0	0	32	Alive	0	1	1	1	0	0	0	7	SLN
10	3	2	1	2	2	2	2	x	2	1	20	2	63	0	0	63	Alive	0	2	1	1	1	0	0	1	SLN
11	3	2	1	2	2	2	2	20	3	3	20	2	44	0	0	44	Alive	0	2	1	1					x
12	3	2	1	2	2	2	2	x	1	2	20	2	40	0	0	40	Alive	0	2	1	1	0	0	0	2	SLN
13	3	2	1	2	2	1	2	50	3	1	50	3	39	0	0	39	Alive	0	1	1	1	0	0	0	2	SLN
14	1	1	1	3	2	1	2	60	1	2	20	2	77	0	0	77	Alive	0	1	1	1					x
15	1	1	1	2	2	2	2	20	1	1	60	3	76	0	0	76	Alive	0	2	1	1	0	0	0	2	SLN
16	1	1	1	2	2	2	2	20	3	2	20	2	87	0	0	87	Alive	0	1	2	1					x
17	3	2	1	3	2	2	2	10	2	2	20	2	38	0	0	38	Alive	0	2	3	1	0	0	0	6	SLN
18	3	2	1	2	2	1	2	30	1	2	20	2	43	0	0	43	Alive	0	2	1	1	0	0	0	1	SLN
19	1	1	1	3	2	2	2	30	3	2	20	2	76	0	0	76	Alive	0	1	1	1					x
20	2	1	1	3	2	2	2	x	2	2	20	2	68	46	1	22	Alive	0	1	1	2	1	0	0	3	SLN
21	1	1	1	3	2	2	2	x	1	1	20	2	48	0	0	48	Alive	0	1	1	1	0	0	0	2	SLN
22	1	1	1	2	2	2	2	20	2	2	20	2	95	0	0	95	Alive	0	1	3	1	1	0	0	5	SLN
23	1	1	1	3	2	2	2	30	2	3	60	3	102	0	0	102	Alive	0	2	1	1	0	0	0	3	SLN
24	1	1	2	2	2	2	2	30	0	3	50	3	102	51	1	102	Alive	0	2	1	1	1	2	1	17	AD
25	1	1	1	1	2	2	2	x	2	3	30	2	74	0	0	74	Alive	0	2	1	1	0	0	0	3	SLN
26	1	1	1	3	2	2	2	40	1	2	20	2	51	0	0	51	Alive	0	1	1	1	0	0	0	8	SLN
27	3	2	1	3	2	2	2	60	1	2	20	2	54	0	1	54	Dead	1	1	1	1	1	0	0	2	SLN
28	1	2	1	2	2	2	2	x	1	2	20	2	64	0	0	64	Alive	0	2	3	1	0				x
29	1	1	1	3	2	2	2	80	3	2	30	2	4	0	0	4	Alive	0	1	1	1					x
30	3	2	1	3	2	1	2	30	2	3	20	2	0	0	0	0	Alive	0	1	1	1					x
31	1	1	1	2	2	1	2	30	2	1	10	1	76	0	0	76	Alive	0	1	3	1					x
32	2	1	1	3	2	2	2	30	3	2	20	2	1	0	0	1	Alive	0	1	2	1					x
33	3	2	1	3	2	2	2	20	1	2	10	1	38	0	1	38	Dead	1	2	1	1		0	0	1	SLN
34	2	1	1	3	2	1	2	40	0	1	10	1	27	0	0	27	Alive	0	1	1	1	0	0	0	3	SLN
35	1	1	1	1	2	2	2	40	2	2	30	2	51	0	0	51	Alive	0	1	1	1	0	0	0	2	SLN
36	2	1	1	3	2	2	2	30	1	2	20	2	61	0	0	61	Alive	0	2	1	1	0	0	0	6	SLN
37	3	2	1	2	2	2	2	10	3	1	20	2	31	0	1	31	Dead	1	1	3	1					x
38	1	1	1	2	2	2	2	30	1	1	20	2	7	0	0	7	Alive	0	1	1	1	0	0	0	2	SLN
39	2	1	1	3	2	1	2	30	0	2	90	3	84	0	0	84	Alive	0	1	1	1	0	0	0	2	SLN
40	1	1	1	2	2	2	2	30	3	3	20	2	39	0	0	39	Alive	0	1	1	1					x
41	1	1	1	3	2	2	2	20	1	2	20	2	91	0	0	91	Alive	0	2	1	1	0	0	0	2	SLN
42	1	1	1	3	2	2	2	x	0	2	90	3	71	0	0	71	Alive	0	1	1	1	0	0	0	1	SLN
43	2	1	1	3	2	1	2	40	1	1	10	1	42	0	0	42	Alive	0	1	1	2	1	1	1	7	SLN
44	2	2	1	2	2	1	2	30	2	2	20	2	39	0	0	39	Alive	0	1	1	1	1				x
45	3	2	1	2	2	2	2	40	2	3	20	2	47	0	0	47	Alive	0	2	1	1					x
46	1	1	1	2	2	1	2	x	3	3	20	2	62	0	0	62	Alive	0	1	1	1	0	0	0	4	SLN
47	1	1	1	3	2	2	2	30	3	1	30	2	88	0	0	88	Alive	0	2	1	2	1	0	0	7	SLN
48	3	2	1	2	2	2	2	50	2	2	20	2	55	0	0	55	Alive	0	1	1	1					x
49	1	1	1	3	2	2	2	20	3	3	20	2	34	0	0	34	Alive	0	2	1	1					x
50	3	2	1	2	2	1	2	30	2	1	80	3	55	0	0	55	Alive	0	2	2	1	1	1	1	7	SLN
51	2	1	1	2	2	2	2	20	2	3	50	3	69	0	0	69	Alive	0	2	1	1	0	0	0	7	SLN
52	3	2	1	2	2	1	2	20	3	2	60	3	4	0	0	4	Alive	0	2	1	1					x
53	3	2	1	2	2	1	2	10	1	2	20	2	65	0	0	65	Alive	0	2	1	1	0	0	0	2	SLN
54	1	1	1	3	2	2	2	50	3	2	30	2	82	0	0	82	Alive	0	1	1	1	1				x
55	1	1	3	2	2	2	2	no invasive	2	2	20	2	27	0	1	27	Dead	1	2	1	1	1	8	2	24	AD
56	1	1	3	2	2	2	2	40	3	2	30	2	24	0	0	24	Alive	0	2	1	1	1	19	3	23	AD
57	1	1	2	2	2	2	2	50	3	2	10	1	82	0	0	82	Alive	0	1	1	1	1	1	1	12	AD
58	1	1	3	3	2	2	2	x	3	3	20	2	88	40	1	25	Dead	1	2	1	2	1	2	1	2	SLN
59	2	1	2	3	2	2	2	30	3	1	20	2	79	0	0	79	Alive	0	1	1	1	1	1	1	14	AD
60	1	1	2	2	2	2	2	30	2	2	80	3	79	0	0	79	Alive	0	1	1	2	1	1	1	12	AD
61	3	2	2	3	2	2	2	30	2	1	30	2	80	0	0	80	Alive	0	2	1	1	1	0	0	5	SLN
62	2	1	2	2	2	2	2	40	0	2	90	3	75	0	0	75	Alive	0	1	1	1	1	1	1	17	AD
63	3	2	2	2	2	2	2	30	3	3	10	1	53	0	0	53	Alive	0	2	1	2	1	1	1	5	SLN
64	1	1	2	2	2	1	2	70	1	2	30	2	69	0	0	69	Alive	0	1	1	2	1	0	0	2	SLN
65	2	1	3	3	2	1	2	60	1	1	30	2	72	0	0	72	Alive	0	1	1	2	1	1	1	18	AD
66	1	1	2	2	2	2	2	50	1	2	20	2	75	0	0	75	Alive	0	2	1	1	1	0	0	5	SLN
67	2	2	3	2	2	2	2	20	3	3	10	1	11	0	1	11	Dead	1	1	1	1	1	6	2	17	AD
68	1	1	2	2	2	1	2	70	1	2	10	1	70	0	0	70	Alive	0	1	4	1	1	0	0	4	SLN
69	1	1	3	2	2	1	2	30	2	2	30	2	68	0	0	68	Alive	0	1	1	1	1	7	0	17	AD
70	3	2	2	2	2	2	2	50	1	2	20	2	57	0	0	57	Alive	0	1	1	1	1	0	0	4	SLN
71	3	2	2	3	2	2	2	50	0	1	30	2	47	0	1	47	Dead	1	1	1	1	1	0	0	4	SLN
72	3	2	2	3	2	2	2	80	2	2	50	3	63	0	0	63	Alive	0	1	1	1	1	0	0	2	SLN
73	1	1	2	3	2	2	2	20	3	2	30	2	61	0	0	61	Alive	0	1	2	1	1	2	1	2	SLN
74	3	2	2	3	2	2	2	50	2	1	50	3	61	0	0	61	Alive	0	2	1	1	1	0	0	2	SLN
75	3	2	1	3	2	2	2	30	3	2	20	2	11	0	1	11	Dead	1	1	1	1	1	1	1	2	SLN
76	1	1	2	2	2	1	2	40	0	2	70	3	60	0	0	60	Alive	0	1	1	1	1	0	0	2	SLN
77	1	1	3	2	2	2	2	20	3	2	20	2	59	0	0	59	Alive	0	1	1	1	1	7	2	14	AD
78	1	1	2	2	2	2	2	30	1	2	10	1	56	0	0	56	Alive	0	1	1	1	1	1	1	2	SLN
79	3	2	2	3	2	2	2	80	0	1	50	3	54	0	0	54	Alive	0	2	1	1	1	0	0	2	SLN
80	1	1	3	3	2	2	2	60	0	1	50	3	54	54	1	54	Alive	0	2	1	1	1	4	2	27	AD
81	1	1	2	3	2	2	2	80	1	2	20	2	49	0	0	49	Alive	0	2	1	1	1	0	0	9	AD
82	2	1	2	3	2	2	2	80	0	2	70	3	52	0	0	52	Alive	0	2	1	1	1	0	0	6	SLN
83	3	2	2	2	2	2	2	30	2	3	20	2	51	0	0	51	Alive	0	2	1	1	1	0	0	3	SLN
84	3	2	2	2	2	1	2	x	3	2	10	1	37	21	1	16	Alive	0	2	2	1	1			0	x
85	1	1	2	2	2	2	2	80	0	2	80	3	40	0	0	40	Alive	0	1	1	1	1	1	1	6	SLN
86	3	2	3	2	2	1	2	90	2	2	20	2	41	0	0	41	Alive	0	2	1	1	1	6	2	19	AD
87	1	1	2	3	2	2	2	70	2	1	30	2	44	0	0	44	Alive	0	1	1	2	1	0	0	4	SLN
88	3	2	3	3	2	2	2	50	3	2	60	3	70	2	1	68	Dead	1	1	1	1	1	10	3	17	AD
89	1	1	2	3	2	2	2	50	3	2	20	2	42	0	0	42	Alive	0	2	1	1	1	0	0	3	SLN
90	3	2	2	3	2	1	2	90	3	3	20	2	32	0	0	32	Alive	0	1	1	1	1	1	1	1	SLN
91	1	1	2	2	2	2	2	50	3	3	20	2	37	0	0	37	Alive	0	1	1	1	1	0	0	3	SLN
92	1	1	2	3	2	2	2	70	1	3	20	2	38	0	0	38	Alive	0	2	1	1	1	0	0	8	AD
93	1	1	2	3	2	2	2	50	2	1	20	2	37	0	0	37	Alive	0	2	2	1	1	1	1	18	AD
94	1	1	2	3	2	2	2	20	3	2	20	2	36	0	0	36	Alive	0	2	1	1	1	2	1	6	SLN
95	3	2	2	3	2	2	2	60	3	2	10	1	34	0	0	34	Alive	0	2	1	2	1	2	1	13	AD
96	3	2	2	3	2	2	2	80	0	1	60	3	25	0	0	25	Alive	0	1	1	1	1	1	1	4	SLN
97	3	2	3	3	2	2	2	50	2	2	20	2	31	21	1	6	Alive	0	1	1	1	1	23	3	23	AD
98	1	1	2	3	2	2	2	60	2	1	10	1	27	0	0	27	Alive	0	2	1	1	1	0	0	3	SLN
99	1	1	2	3	2	2	2	50	1	2	90	3	30	0	0	30	Alive	0	1	1	1	1	4	2	7	SLN
100	2	1	2	3	2	1	2	70	1	2	70	3	26	0	0	26	Alive	0	2	1	2	1	2	1	3	SLN
101	1	1	2	3	2	2	2	50	0	2	80	3	25	0	0	25	Alive	0	2	1	1	1	1	1	23	AD
102	1	1	2	3	2	2	2	70	2	2	50	3	16	0	0	16	Alive	0	1	1	1	1	0	0	1	SLN
103	3	2	3	3	2	2	2	70	2	1	20	2	20	0	0	20	Alive	0	1	1	1	1			0	X
104	2	1	2	2	2	1	2	70	3	2	20	2	22	0	0	22	Alive	0	2	1	1	1			0	X
105	1	1	3	2	2	2	2	10	3	3	10	1	19	0	0	19	Alive	0	1	1	1	1	2	1	15	AD
106	1	1	2	3	2	2	2	90	1	1	50	3	21	0	0	21	Alive	0	1	1	1	1	1	1	9	AD
107	3	2	2	3	2	2	2	40	3	2	10	1	21	0	0	21	Alive	0	1	1	1	1			0	x
108	1	1	2	2	2	2	2	40	1	2	50	3	18	0	0	18	Alive	0	2	1	1	1	3	1	14	AD
109	2	1	2	2	2	1	2	20	0	2	60	3	14	0	0	14	Alive	0	1	1	1	1	0	0	2	SLN
110	1	1	2	2	2	2	2	20	3	3	10	1	1	0	0	1	Alive	0	2	3	1					x
111	3	2	3	2	2	2	2	30	2	3	30	2	18	0	1	18	Dead	1	1	1	1					x
112	3	2	2	2	2	2	2	x	3	2	20	2	27	0	0	27	Alive	0	2	2	2	1	1	1	3	SLN
113	3	2	3	2	2	1	2	20	3	2	10	1	9	0	1	9	Dead	1	2	3	1					x
114	2	1	3	3	2	2	2	40	0	2	20	2	66	0	0	66	Alive	0	1	1	1	1				x
115	3	2	2	3	2	2	2	50	3	2	20	2	15	0	1	15	Dead	1	1	1	1	1				x
116	3	2	1	3	2	1	2	30	3	2	30	2	55	0	1	55	Dead	1	1	1	1					x
117	3	2	2	2	2	1	2	x	3	2	10	1	42	0	1	42	Dead	1	1	1	1					x
118	1	1	2	3	2	1	2	20	0	3	90	3	25	0	0	25	Alive	0	1	1	1					x
119	1	1	2	3	2	2	2	40	0	2	60	3	21	0	0	21	Alive	0	1	3	1	1	0	0	5	SLN
120	1	1	2	3	2	2	2	30	3	2	30	2	31	3	1	28	Alive	0	1	1	1	1				x
121	1	1	2	3	2	1	2	x	3	3	10	1	32	0	0	32	Alive	0	2	1	1					x
122	2	1	2	3	2	2	2	10	2	3	70	3	82	0	0	82	Alive	0	1	1	1		0	0	2	SLN
123	3	2	2	2	2	1	2	60	1	3	30	2	29	0	0	29	Alive	0	2	1	1					x
124	3	2	2	3	2	1	2	40	1	2	90	3	29	0	0	29	Alive	0	1	1	1	0	0	0	3	SLN
125	1	1	2	3	2	2	2	50	1	2	70	3	79	0	0	79	Alive	0	1	1	1	1	1	1	2	SLN
126	1	1	2	3	2	1	2	40	1	2	30	2	99	0	0	99	Alive	0	2	3	1	0	0	0	2	SLN
127	1	1	2	3	2	2	2	50	3	2	30	2	29	0	0	29	Alive	0	2	1	1	1	0	0	3	SLN
128	3	2	2	3	2	1	2	x	1	1	10	1	65	0	0	65	Alive	0	1	3	1	1	0	0	4	SLN
129	2	1	2	3	2	2	2	x	2	3	20	2	50	0	0	50	Alive	0	1	1	1	1	0	0	2	SLN
130	3	2	2	3	2	1	2	40	2	2	30	2	34	0	0	34	Alive	0	2	1	1	1	1	1	3	SLN
131	3	2	2	2	2	2	2	40	3	2	30	2	70	0	0	70	Alive	0	2	1	1					x
132	2	1	2	2	2	2	2	10	3	3	10	1	46	0	0	46	Alive	0	2	1	1	1	1	1	5	SLN
133	1	1	2	3	2	2	2	20	2	2	20	2	47	0	0	47	Alive	0	1	1	1	0	0	0	1	SLN
134	1	1	2	3	2	2	2	20	2	3	20	2	59	0	0	59	Alive	0	2	1	1					x
135	3	2	2	3	2	1	2	20	1	3	90	3	77	0	0	77	Alive	0	1	1	1	1	0	0	2	SLN
136	1	1	4	3	2	2	2	x	3	2	30	2	49	0	1	49	Dead	1	1	2	1					x
137	3	2	2	3	2	1	2	x	2	2	20	2	99	0	1	99	Dead	1	2	3	1	1	3	1	6	SLN
138	1	1	2	2	2	2	2	70	3	3	20	2	82	52	1	30	Alive	0	1	1	1					x
139	2	1	2	2	2	2	2	10	2	3	50	3	60	0	0	60	Alive	0	1	1	1	1	1	1	3	SLN
140	1	1	2	3	2	2	2	20	3	2	30	2	40	0	0	40	Alive	0	2	1	1	0	0	0	5	SLN
141	3	2	2	3	2	2	2	20	3	2	30	2	54	0	0	54	Alive	0	2	1	2	1	3	1	20	AD
142	3	2	3	3	2	2	2	40	1	1	30	2	53	0	0	53	Alive	0	2	1	1	0	0	0	2	SLN
143	1	1	2	3	2	2	2	30	2	1	20	2	59	0	0	59	Alive	0	2	1	1	1	1	1	4	SLN
144	3	2	2	2	2	2	2	x	3	3	30	2	70	0	0	70	Alive	0	1	1	1	1	1	1	6	SLN
145	1	1	2	3	2	2	2	60	0	1	80	3	90	0	0	90	Alive	0	1	1	2	1	8	2	13	AD
146	3	2	3	2	2	2	2	30	2	2	30	2	25	0	1	25	Dead	1	1	1	2	1	11	3	12	AD
147	3	2	2	2	2	2	2	x	2	2	30	2	90	0	0	90	Alive	0	1	1	2	1	0	0	2	SLN
148	2	1	2	2	2	2	2	20	3	3	20	2	53	0	1	53	Dead	1	1	1	2	1	2	1	4	SLN
149	2	1	3	3	2	2	2	30	2	2	30	2	79	0	0	79	Alive	0	1	1	1	1	2	1	3	SLN
150	1	1	2	2	2	1	2	20	3	2	50	3	19	0	0	19	Alive	0	2	1	1	0	0	0	3	SLN
151	2	1	2	3	2	1	2	x	0	3	90	3	75	0	0	75	Alive	0	2	3	1	0	0	0	2	SLN
152	3	2	3	3	2	2	2	30	2	2	20	2	34	0	0	34	Alive	0	2	1	1	1	2	1	17	AD
153	2	1	2	3	2	2	2	50	1	1	20	2	56	0	0	56	Alive	0	2	1	1	1	5	2	12	AD
154	3	2	2	3	2	1	2	80	2	2	20	2	38	0	1	38	Dead	1	1	1	1					x
155	3	2	2	2	2	2	2	20	3	3	20	2	14	0	0	14	Alive	0	1	1	1					x
156	1	1	2	3	2	2	2	50	2	2	30	2	49	0	0	49	Alive	0	1	1	1					x
157	1	1	2	3	2	1	2	40	2	2	30	2	49	0	0	49	Alive	0	2	1	1	1	0	0	2	SLN
158	1	1	2	3	2	2	2	30	1	2	60	3	37	0	0	37	Alive	0	1	1	1	1	1	1	5	SLN
159	1	1	3	3	2	1	2	30	3	2	30	2	37	0	0	37	Alive	0	1	1	1	1	17	3	20	AD
160	3	2	2	2	2	1	2	50	3	2	20	2	45	0	0	45	Alive	0	2	1	2	0	1	1	5	SLN
161	1	1	3	3	2	1	2	50	1	2	60	3	44	0	0	44	Alive	0	2	1	1	1	33	3	48	AD
162	3	2	2	3	2	2	2	50	2	1	20	2	29	0	0	29	Alive	0	1	1	1	1	2	1	2	SLN
163	1	1	2	2	2	1	2	50	3	2	30	2	35	0	0	35	Alive	0	2	3	1	1	0	0	12	AD
164	3	2	2	1	2	1	2	20	3	3	10	1	18	0	0	18	Alive	0	2	2	1					x
ER/PR 1= low positive 1-10%, 2 = positive >10%
Laterality: 1 = left, 2= right
Age: <58 = 1, >=58 and <=65 =2, >65=3
